# Supplementary material for: Trends of Water, Sanitation, and Hygiene (WASH) Research in Indonesia: A Systematic Review
Source: Int J Environ Res Public Health. 2022 Jan 30;19(3):1617. doi: 10.3390/ijerph19031617 (PMC8835571; doi:10.3390/ijerph19031617)
Supplement: Supplementary file 1 [file ijerph-19-01617-s001.zip]

Archive with 1 entries (1 files):
- ijerph-1493956-supplementary.pdf
